# Supplementary material for: Comparative study of advanced reasoning versus baseline large-language models for histopathological diagnosis in oral and maxillofacial pathology
Source: PLoS One. 2025 Dec 31;20(12):e0340220. doi: 10.1371/journal.pone.0340220 (PMC12755752; doi:10.1371/journal.pone.0340220)
Supplement: S2 File — (XLSX) [file pone.0340220.s002.xlsx]

## Sheet: dataset
Overview of experimental results for 459 oral and maxillofacial histopathology cases evaluated by two language models
question_number	category	score_gpt4o	score_o3	o3_time	score_gpt4o_2	score_o3_2	gpt4o_accuracy	o3_accuracy
1.69	4	0	10	58	0	9	0	1
1.80	4	0	10	45	0	10	0	1
5.16	4	10	10	376	10	10	1	1
9.23	4	10	10	31	10	10	1	1
10.8	2	0	10	84	0	9	0	1
10.24	2	0	0	53	0	0	0	0
10.41	2	0	9	51	0	9	0	1
10.53	2	0	0	41	0	0	0	0
10.82	2	0	0	57	0	0	0	0
10.92	2	0	0	40	0	0	0	0
10.120	2	9	9	36	9	9	1	1
10.121	2	0	9	37	0	9	0	1
10.126	2	0	9	85	0	9	0	1
10.139	2	0	0	63	0	0	0	0
10.149	2	0	0	102	0	0	0	0
12.11	2	0	0	4	0	0	0	0
12.25	2	0	0	4	0	0	0	0
12.48	2	10	0	4	10	0	1	0
12.58	2	0	0	0	0	0	0	0
12.61	2	0	0	6	0	0	0	0
13.36	2	0	0	5	0	0	0	0
14.5	2	0	0	4	0	0	0	0
14.24	2	7	0	6	9	0	1	0
14.42	2	0	0	7	0	0	0	0
14.43	2	0	0	4	0	0	0	0
15.44	1	0	0	6	0	0	0	0
15.94	1	0	0	11	0	0	0	0
15.98	1	0	10	88	0	10	0	1
15.102	1	0	0	105	0	0	0	0
15.105	1	0	9	122	0	10	0	1
15.109	1	0	0	158	0	0	0	0
15.132	1	10	0	121	9	0	1	0
16.10	3	0	0	28	0	0	0	0
16.101	3	10	10	22	10	10	1	1
16.102	3	10	10	80	10	10	1	1
16.106	3	0	0	110	0	0	0	0
17.5	3	0	0	147	0	0	0	0
2.17	4	0	0	97	0	0	0	0
2.18	4	0	0	68	0	0	0	0
2.19	4	0	0	91	0	0	0	0
2.22	4	0	10	332	0	9	0	1
2.27	4	0	0	49	0	0	0	0
2.28	4	10	10	55	9	10	1	1
2.29	4	0	10	143	0	6	0	1
2.33	4	0	10	415	0	9	0	1
2.34	4	0	0	102	0	0	0	0
4.6	4	0	0	102	0	0	0	0
4.8	4	0	0	78	0	0	0	0
4.9	4	0	0	144	0	0	0	0
4.13	4	0	0	306	0	0	0	0
4.15	4	0	7	56	0	9	0	1
4.16	4	0	0	103	0	0	0	0
4.19	4	0	9	198	0	9	0	1
4.28	4	0	9	154	0	10	0	1
4.36	4	0	10	104	0	10	0	1
4.39	4	0	9	117	0	9	0	1
4.46	4	0	0	219	0	0	0	0
5.2	4	9	9	72	10	10	1	1
5.5	4	0	0	51	0	0	0	0
5.6	4	0	9	68	0	9	0	1
5.7	4	0	9	68	0	9	0	1
5.8	4	0	0	22	0	0	0	0
5.12	4	0	0	77	0	0	0	0
5.13	4	0	9	61	0	9	0	1
5.14	4	0	9	136	0	9	0	1
5.15	4	9	0	137	9	0	1	0
5.19	4	9	0	79	9	0	1	0
5.20	4	0	0	160	0	0	0	0
5.24	4	0	9	181	0	9	0	1
5.28	4	0	0	29	0	0	0	0
5.35	4	0	0	44	0	0	0	0
5.36	4	0	9	67	0	9	0	1
6.2	2	0	0	144	0	0	0	0
6.3	2	0	9	141	0	9	0	1
6.4	2	0	9	132	0	9	0	1
6.7	2	0	8	134	0	8	0	1
6.8	2	0	8	224	0	6	0	1
6.12	2	6	9	41	6	8	1	1
6.13	2	0	0	90	0	0	0	0
6.16	2	9	9	81	9	9	1	1
6.17	2	0	0	87	0	0	0	0
6.18	2	0	9	167	0	9	0	1
6.20	2	9	9	51	10	9	1	1
6.23	2	0	0	72	0	0	0	0
6.25	2	0	9	49	0	9	0	1
6.26	2	0	0	120	0	0	0	0
6.27	2	0	0	98	0	0	0	0
6.28	2	0	0	23	0	0	0	0
6.29	2	9	9	108	9	9	1	1
6.30a	2	0	0	235	0	0	0	0
6.30b	2	0	0	293	0	0	0	0
6.30c	2	0	0	133	0	0	0	0
6.31a	2	0	0	123	0	0	0	0
6.31b	2	8	0	114	9	0	1	0
6.32	2	0	0	197	0	0	0	0
6.34	2	7	9	147	10	10	1	1
6.35a	2	9	9	59	10	10	1	1
6.35b	2	0	0	95	0	0	0	0
6.37	2	9	9	60	10	10	1	1
6.39	2	0	6	154	0	9	0	1
6.40	2	0	0	93	0	0	0	0
6.41	2	0	0	84	0	0	0	0
6.42	2	0	0	67	0	0	0	0
6.43	2	0	0	145	0	0	0	0
6.45	2	0	0	115	0	0	0	0
6.46	2	0	0	228	0	0	0	0
6.47	2	0	0	85	0	0	0	0
6.48	2	0	0	83	0	0	0	0
6.49	2	0	0	141	0	0	0	0
6.50	2	0	0	127	0	0	0	0
6.52	2	6	9	225	5	9	1	1
6.53	2	0	9	32	0	10	0	1
6.54	2	0	0	155	0	0	0	0
6.55	2	0	0	272	0	0	0	0
6.57	2	9	9	96	10	10	1	1
6.58	2	0	0	152	0	0	0	0
6.59	2	0	9	111	0	9	0	1
6.61	2	0	0	58	0	0	0	0
6.62	2	0	0	66	0	0	0	0
6.63	2	0	0	238	0	0	0	0
6.64	2	0	0	184	0	0	0	0
6.65	2	0	0	101	0	0	0	0
6.66	2	0	0	207	0	0	0	0
7.2	4	0	0	84	0	0	0	0
7.3	4	0	8	86	0	9	0	1
7.4	4	0	0	187	0	0	0	0
7.6	4	0	9	89	0	9	0	1
7.7	4	0	0	64	0	0	0	0
7.13	4	0	8	516	0	9	0	1
7.14	4	0	0	165	0	0	0	0
7.15	4	0	0	156	0	0	0	0
7.16	4	0	0	110	0	0	0	0
7.18	4	0	0	138	0	0	0	0
8.2	4	0	0	85	0	0	0	0
8.3	4	0	0	184	0	0	0	0
8.4	4	0	0	261	0	0	0	0
8.5	4	0	0	122	0	0	0	0
8.6	4	0	0	146	0	0	0	0
8.8	4	0	0	300	0	0	0	0
8.10	4	7	0	104	9	0	1	0
8.11	4	0	0	159	0	0	0	0
8.12	4	0	0	125	0	0	0	0
8.13	4	0	0	158	0	0	0	0
8.15	4	0	0	130	0	0	0	0
8.23	4	0	0	247	0	0	0	0
8.25	4	10	10	83	10	10	1	1
8.26	4	7	0	180	7	0	1	0
8.27	4	9	9	83	9	9	1	1
8.28	4	0	0	181	0	0	0	0
8.32	4	7	0	178	10	0	1	0
8.35	4	0	0	170	0	0	0	0
8.39	4	9	0	75	9	0	1	0
8.45	4	0	10	245	0	10	0	1
8.50	4	0	0	68	0	0	0	0
8.52	4	0	0	173	0	0	0	0
9.2	4	0	9	51	0	10	0	1
9.3	4	0	0	58	0	0	0	0
9.6	4	0	0	63	0	0	0	0
9.8	4	0	0	21	0	0	0	0
9.12	4	10	9	128	9	9	1	1
9.13	4	9	9	88	9	9	1	1
9.14	4	6	9	171	6	9	1	1
9.21	4	10	10	66	9	9	1	1
9.23	4	9	0	27	9	0	1	0
9.24	4	0	0	178	0	0	0	0
9.26	4	0	9	76	0	9	0	1
9.27	4	0	0	179	0	0	0	0
9.28	4	0	0	45	0	0	0	0
9.29	4	0	0	51	0	0	0	0
9.30	4	0	0	100	0	0	0	0
9.31	4	0	0	65	0	0	0	0
9.33	4	0	0	154	0	0	0	0
9.34	4	0	0	78	0	0	0	0
9.35	4	8	9	137	8	8	1	1
9.36	4	9	10	85	8	9	1	1
9.38	4	0	9	43	0	9	0	1
9.39	4	0	0	85	0	0	0	0
10.22	4	0	0	180	0	0	0	0
11.7	2	0	0	64	0	0	0	0
11.8	2	0	0	120	0	0	0	0
11.9	2	0	0	36	0	0	0	0
11.10	2	0	0	168	0	0	0	0
11.21	2	0	0	101	0	0	0	0
11.22	2	0	8	74	0	8	0	1
11.23	2	0	0	82	0	0	0	0
11.24	2	8	8	59	7	8	1	1
11.25	2	0	8	147	0	8	0	1
11.26	2	0	8	68	0	8	0	1
11.27	2	0	8	116	0	8	0	1
11.27	2	0	10	103	0	9	0	1
11.30	2	0	0	128	0	0	0	0
11.30	2	0	0	39	0	0	0	0
11.31	2	0	0	130	0	0	0	0
11.32	2	0	10	110	0	9	0	1
11.34	2	0	0	65	0	0	0	0
11.35	2	0	0	42	0	0	0	0
11.37	2	0	10	143	0	9	0	1
11.38	2	0	0	62	0	0	0	0
11.41	2	8	9	44	9	9	1	1
11.42	2	8	9	40	9	9	1	1
11.43	2	0	7	65	0	6	0	1
11.44	2	4	9	96	3	9	1	1
11.45	2	8	7	58	8	7	1	1
11.46	2	9	10	22	9	9	1	1
11.47	2	9	9	36	8	9	1	1
11.49	2	8	9	73	6	6	1	1
11.50	2	9	0	37	7	0	1	0
11.52	2	0	0	71	0	0	0	0
11.53	2	0	0	78	0	0	0	0
11.54	2	7	8	46	7	8	1	1
11.55	2	0	0	86	0	0	0	0
11.56	2	0	0	128	0	0	0	0
11.57	2	2	9	138	3	9	1	1
11.58	2	4	0	92	5	0	1	0
11.59	2	7	8	16	8	8	1	1
11.60	2	8	0	72	8	0	1	0
11.62	2	0	9	81	0	9	0	1
11.63	2	0	0	156	0	0	0	0
11.64	2	0	0	59	0	0	0	0
11.66	2	0	0	49	0	0	0	0
11.67	2	0	0	132	0	0	0	0
11.69	2	0	0	146	0	0	0	0
11.70	2	5	6	65	3	4	1	1
11.71	2	2	2	72	2	3	1	1
11.72	2	2	2	34	2	3	1	1
11.73	2	2	2	54	2	2	1	1
11.74	2	0	0	38	0	0	0	0
11.75	2	0	0	58	0	0	0	0
11.76	2	0	0	16	0	0	0	0
11.77	2	2	2	36	3	2	1	1
11.78	2	3	3	138	3	3	1	1
11.80	2	8	8	14	8	8	1	1
12.3	3	0	10	112	0	10	0	1
12.3b	3	0	0	223	0	0	0	0
12.4	3	0	0	159	0	0	0	0
12.5	3	0	0	65	0	0	0	0
12.5b	3	0	0	165	0	0	0	0
12.8	3	9	0	25	9	0	1	0
12.9	3	0	10	99	0	9	0	1
12.9b	3	0	0	200	0	0	0	0
12.10	3	0	0	154	0	0	0	0
12.10b	3	0	0	218	0	0	0	0
12.11	3	0	0	85	0	0	0	0
12.12	3	9	9	154	10	10	1	1
12.13	3	9	9	106	10	10	1	1
12.15	3	0	9	48	0	10	0	1
12.16	3	0	0	106	0	0	0	0
12.16b	3	0	10	82	0	10	0	1
12.17	3	0	10	100	0	10	0	1
12.21	3	9	10	78	10	10	1	1
12.22	3	9	9	85	10	10	1	1
12.25	3	0	0	148	0	0	0	0
12.27	3	0	10	58	0	10	0	1
12.28	3	0	10	113	0	9	0	1
12.28b	3	0	10	86	0	9	0	1
12.29	3	0	0	201	0	0	0	0
12.31	3	0	10	50	0	9	0	1
12.32	3	0	0	61	0	0	0	0
12.33	3	0	0	72	0	0	0	0
12.35	3	9	10	61	9	9	1	1
12.36	3	0	9	144	0	9	0	1
13.2	3	0	0	98	0	0	0	0
13.3	3	0	0	236	0	0	0	0
13.4	3	0	10	105	0	9	0	1
13.6	3	9	10	66	9	9	1	1
13.7	3	0	0	165	0	0	0	0
13.8a	3	0	0	34	0	0	0	0
13.8b	3	0	0	49	0	0	0	0
13.9	3	0	0	162	0	0	0	0
13.10	3	0	0	62	0	0	0	0
13.11	3	0	0	196	0	0	0	0
13.13	3	0	0	81	0	0	0	0
13.14	3	0	0	36	0	0	0	0
13.14	3	0	0	50	0	0	0	0
13.14	3	0	0	203	0	0	0	0
13.15	3	0	0	91	0	0	0	0
13.15b	3	0	0	112	0	0	0	0
13.16	3	0	0	146	0	0	0	0
13.17	3	0	0	360	0	0	0	0
13.18	3	0	0	67	0	0	0	0
13.19	3	0	0	102	0	0	0	0
13.20	3	0	0	79	0	0	0	0
13.21	3	0	0	127	0	0	0	0
13.22	3	0	0	162	0	0	0	0
13.23	3	0	0	263	0	0	0	0
13.25	3	10	0	127	10	0	1	0
13.26	3	0	0	182	0	0	0	0
13.27a	3	8	0	83	8	0	1	0
13.27b	3	7	7	391	7	9	1	1
13.29	3	0	9	149	0	9	0	1
13.30	3	0	9	162	0	8	0	1
13.31	3	0	0	58	0	0	0	0
13.32	3	0	0	189	0	0	0	0
13.33	3	0	0	26	0	0	0	0
13.34	3	0	0	81	0	0	0	0
13.35	3	0	0	85	0	0	0	0
13.37	3	0	0	57	0	0	0	0
13.38	3	0	0	155	0	0	0	0
13.39	3	0	0	107	0	0	0	0
13.40	3	0	0	67	0	0	0	0
13.41	3	0	0	243	0	0	0	0
13.42	3	0	9	132	0	9	0	1
13.43	3	0	9	108	0	9	0	1
13.44a	3	0	0	155	0	0	0	0
13.44b	3	0	0	95	0	0	0	0
13.46	3	0	0	87	0	0	0	0
13.47	3	0	0	33	0	0	0	0
13.48	3	0	0	121	0	0	0	0
13.49	3	0	0	112	0	0	0	0
13.50	3	0	0	43	0	0	0	0
14.5	1	0	0	7	0	0	0	0
14.5b	1	0	0	6	0	0	0	0
14.6	1	0	0	5	0	0	0	0
14.7	1	0	0	6	0	0	0	0
14.10	1	0	0	7	0	0	0	0
14.11	1	0	0	6	0	0	0	0
14.13	1	0	0	5	0	0	0	0
14.14	1	0	0	5	0	0	0	0
14.18	1	0	0	6	0	0	0	0
14.18b	1	0	0	6	0	0	0	0
14.19	1	0	0	6	0	0	0	0
14.20	1	0	0	5	0	0	0	0
14.21	1	0	0	5	0	0	0	0
14.23	1	0	0	5	0	0	0	0
14.24	1	0	6	6	0	7	0	1
14.24b	1	0	8	7	0	7	0	1
14.25	1	0	0	5	0	0	0	0
14.30	1	0	0	5	0	0	0	0
14.33	1	0	0	6	0	0	0	0
14.34	1	0	0	5	0	0	0	0
14.35	1	0	0	5	0	0	0	0
14.35b	1	0	0	8	0	0	0	0
14.37	1	0	0	38	0	0	0	0
14.37b	1	0	0	36	0	0	0	0
14.40	1	9	9	48	9	9	1	1
14.41	1	10	8	67	10	8	1	1
14.42	1	8	9	173	7	7	1	1
14.42b	1	9	9	51	9	9	1	1
14.42c	1	0	9	129	0	9	0	1
15.3	1	0	0	159	0	0	0	0
15.4	1	0	0	122	0	0	0	0
15.5	1	0	0	61	0	0	0	0
15.5b	1	10	0	184	9	0	1	0
15.8	1	8	0	155	9	0	1	0
15.8b	1	9	0	29	8	0	1	0
15.9	1	9	0	175	9	0	1	0
15.10	1	0	9	68	0	9	0	1
15.11	1	7	0	150	6	0	1	0
15.11b	1	0	0	83	0	0	0	0
15.11c	1	0	0	241	0	0	0	0
15.12	1	0	0	274	0	0	0	0
15.13	1	0	0	107	0	0	0	0
15.13b	1	0	7	149	0	7	0	1
15.15	1	0	9	208	0	9	0	1
15.16	1	0	0	91	0	0	0	0
15.18	1	0	0	170	0	0	0	0
15.19	1	0	0	220	0	0	0	0
15.21	1	0	9	115	0	10	0	1
15.22	1	9	9	98	10	10	1	1
15.24	1	0	0	156	0	0	0	0
15.24b	1	0	9	141	0	9	0	1
15.25	1	0	0	319	0	0	0	0
15.27	1	0	0	122	0	0	0	0
15.28	1	0	0	72	0	0	0	0
15.29	1	0	0	99	0	0	0	0
15.31	1	0	0	206	0	0	0	0
15.32	1	0	0	48	0	0	0	0
15.33	1	0	8	125	0	9	0	1
15.33b	1	9	9	74	9	9	1	1
15.34	1	0	0	123	0	0	0	0
15.35	1	0	0	250	0	0	0	0
15.37	1	0	0	6	0	0	0	0
15.38	1	0	0	5	0	0	0	0
15.39	1	0	0	6	0	0	0	0
15.39b	1	0	0	6	0	0	0	0
15.41	1	0	0	6	0	0	0	0
15.42	1	0	0	6	0	0	0	0
15.42b	1	0	0	7	0	0	0	0
15.44	1	0	0	7	0	0	0	0
15.45	1	0	0	7	0	0	0	0
15.47	1	0	0	6	0	0	0	0
15.48	1	0	9	109	0	10	0	1
15.49	1	0	9	123	0	10	0	1
15.50	1	0	0	184	0	0	0	0
15.51	1	0	0	63	0	0	0	0
15.53	1	0	0	142	0	0	0	0
15.55	1	0	0	247	0	0	0	0
15.56	1	0	0	126	0	0	0	0
15.57	1	0	0	103	0	0	0	0
15.57b	1	0	10	118	0	9	0	1
15.61	1	0	0	160	0	0	0	0
15.62	1	0	0	120	0	0	0	0
15.62b	1	0	0	60	0	0	0	0
15.66	1	0	0	159	0	0	0	0
15.57b	1	0	10	118	0	9	0	1
15.61	1	0	0	160	0	0	0	0
15.62	1	0	0	120	0	0	0	0
15.62b	1	0	0	60	0	0	0	0
15.66	1	0	0	159	0	0	0	0
15.67	1	0	0	123	0	0	0	0
15.69	1	0	8	83	0	9	0	1
15.69	1	0	0	81	0	0	0	0
15.69	1	0	4	223	0	5	0	1
15.70	1	0	4	228	0	4	0	1
15.71	1	0	0	203	0	0	0	0
15.72	1	0	0	47	0	0	0	0
15.73	1	6	9	94	8	9	1	1
15.75	1	0	0	162	0	0	0	0
15.76	1	0	0	92	0	0	0	0
16.2	2	0	0	6	0	0	0	0
16.3	2	6	0	6	7	0	1	0
16.6	2	0	0	6	0	0	0	0
16.8	2	0	0	7	0	0	0	0
16.9	2	0	0	6	0	0	0	0
16.11	2	0	0	5	0	0	0	0
16.15	2	9	8	6	9	8	1	1
17.7	2	0	0	80	0	0	0	0
17.8	2	0	8	189	0	10	0	1
17.9	2	9	9	73	10	10	1	1
17.10	2	0	0	202	0	0	0	0
17.15	2	0	10	16	0	10	0	1
17.16	2	6	6	24	8	8	1	1
17.18	2	0	0	102	0	0	0	0
17.19	2	0	0	281	0	0	0	0
17.20	2	0	0	136	0	0	0	0
17.21	2	0	0	168	0	0	0	0
17.23	2	9	0	100	10	0	1	0
17.24	2	0	0	77	0	0	0	0
17.27	2	0	9	50	0	10	0	1
17.28	2	0	0	155	0	0	0	0
17.30	2	7	7	71	8	8	1	1
17.31	2	10	10	59	10	10	1	1
17.32	2	0	10	36	0	9	0	1
17.33	2	0	0	236	0	0	0	0
17.34	2	10	10	51	9	10	1	1
17.36	2	0	0	43	0	0	0	0
17.37	2	0	0	6	0	0	0	0
17.39	2	0	0	6	0	0	0	0
17.40	2	0	0	5	0	0	0	0
17.41	2	0	0	5	0	0	0	0
17.42	2	0	0	5	0	0	0	0
17.43	2	0	0	6	0	0	0	0
17.44	2	0	0	8	0	0	0	0
17.46	2	0	0	9	0	0	0	0
17.48	2	0	0	10	0	0	0	0
17.50	2	0	0	8	0	0	0	0
17.51	2	0	0	7	0	0	0	0
17.53	2	0	0	7	0	0	0	0
17.54	2	0	0	16	0	0	0	0
18.2	2	0	0	8	0	0	0	0
18.3	2	0	0	7	0	0	0	0
18.4	2	0	8	8	0	7	0	1
18.5	2	0	0	7	0	0	0	0
18.6	2	0	0	8	0	0	0	0
18.7	2	0	0	8	0	0	0	0
18.8	2	0	0	7	0	0	0	0
18.10	2	0	0	7	0	0	0	0
18.11	2	0	0	8	0	0	0	0
18.12	2	0	0	8	0	0	0	0
	1=odontogenic tumors and cysts						1=true	1=true
	2=non-odontogenic tumors, cysts, and neoplasms						0=false	0=false
	3=salivary gland disorders
	4=other conditions
